# Supplementary material for: Divergent patterns of selection on metabolite levels and gene expression
Source: BMC Ecol Evol. 2021 Sep 29;21:185. doi: 10.1186/s12862-021-01915-5 (PMC8482673; doi:10.1186/s12862-021-01915-5)
Supplement: Supplementary file 6 — Additional file 6: Ergosterol Pathway Metabolite Names and Chemical Structures. [file 12862_2021_1915_MOESM6_ESM.xls]

## Sheet: Sheet1
squalene	Squalene	Squalene	C30H50
epoxysqualene	(S)-2,3-Epoxysqualene	Epoxysqualene	C30H50O
lanosterol	Lanosterol	Lanosterol	C30H50O
demethyl-dehydrolanosterol	4,4-Dimethyl-cholesta-8,14,24-trienol	DCT	C29H46O
demethyl-lanosterol	4,4-Dimethyl-8,24-cholestadienol	DCD	C29H48O
zymosterone	5α-Cholesta-8,24-dien-3-one	CDO	C27H42O
zymosterol	Zymosterol	Zymosterol	C27H44O
ergosterol	Ergosterol	Ergosterol	C28H44O
