# Supplementary material for: Divergent patterns of selection on metabolite levels and gene expression
Source: BMC Ecol Evol. 2021 Sep 29;21:185. doi: 10.1186/s12862-021-01915-5 (PMC8482673; doi:10.1186/s12862-021-01915-5)
Supplement: Supplementary file 8 — Additional file 8: Normalized Peak Metabolite Levels for F2 Segregants. [file 12862_2021_1915_MOESM8_ESM.xls]

## Sheet: SupplementaryTable_S3
Strain	Zymosterol	Ergosterol	CDO	DCT	DCD	Lanosterol	Squalene	Epoxysqualene
A01_18	774549	3.2035e+07	12256	35902.3	514759	1.8839e+06	1.16662e+06	19471.4
A01_18	799645	3.29083e+07	7154.13	32161.3	523735	1.90243e+06	1.24787e+06	23851.1
A01_19	1.0341e+06	3.44992e+07	4702.27	52652.2	1.02097e+06	740788	1.15013e+06	23075.4
A01_19	824245	3.13168e+07	10706.1	44210.4	896755	668187	1.03088e+06	27733.3
A01_27	2.12222e+06	3.14337e+07	4256.74	47110.4	796957	701707	225229	9053.86
A01_27	2.37812e+06	3.63771e+07	1694.7	45212.3	885387	822886	257044	11276.9
A01_35	1.36689e+06	4.24628e+07	3297.06	70218.6	724694	1.33451e+06	360327	24192.9
A01_35	1.16333e+06	3.8264e+07	13244.1	61382	621302	1.1936e+06	282626	20335.7
A01_94	1.45964e+06	4.36193e+07	20144.8	62762.7	1.45729e+06	1.3626e+06	1.44905e+06	25126.2
A01_94	1.24329e+06	3.48437e+07	13735.1	38349.6	1.22561e+06	1.14806e+06	1.04293e+06	28511.1
A02_09	884247	3.32618e+07	6119.02	29916.4	1.00219e+06	1.89597e+06	2.16928e+06	24854.7
A02_09	856414	3.81836e+07	2685.02	38892.7	1.09085e+06	2.09012e+06	2.69957e+06	28856.3
A02_16	2.116e+06	4.31832e+07	30792	97109.4	2.2524e+06	1.15999e+06	553899	30696.1
A02_16	1.78703e+06	3.79254e+07	32686.5	82969.8	1.79146e+06	1.00714e+06	469111	26977.1
A02_27	972225	3.16497e+07	13099	32825.6	785406	936660	3.01215e+06	39147.4
A02_27	967355	3.48674e+07	16886.3	25496.3	782047	937832	3.39256e+06	38725.6
A02_34	1.6501e+06	4.13018e+07	103351	62650.4	1.01727e+06	727549	264820	18137.3
A02_34	1.68882e+06	4.23511e+07	90013.8	50811.1	1.08867e+06	766186	297797	21155.6
A02_38	1.68999e+06	3.64224e+07	66076.6	41325.6	1.17441e+06	852233	406739	8594.49
A02_49	1.30013e+06	3.73129e+07	22435.1	45785.1	2.02002e+06	1.26167e+06	2.07333e+06	30460.3
A02_49	912444	3.45748e+07	22133.1	33528	1.88842e+06	1.20577e+06	1.84084e+06	29590.3
A02_70	766811	3.03945e+07	2444.6	31889	655228	893568	673095	9862.36
A02_70	921574	3.52203e+07	3163.13	34515.4	783028	1.06801e+06	792386	13115.7
A02_76	1.56248e+06	3.85802e+07	16424.5	48515.9	2.16e+06	2.34684e+06	2.14625e+06	35939.6
A02_76	1.51222e+06	3.65882e+07	20849.3	47563.9	2.08054e+06	2.31291e+06	2.1692e+06	33328.5
A02_79	873979	4.06847e+07	11397.7	28063.9	795057	2.56377e+06	3.7234e+06	43365.6
A02_79	741409	3.65809e+07	5573.27	19767.3	717454	2.2622e+06	3.33697e+06	37749.4
A03_05	1.55785e+06	3.3345e+07	4214.85	34899.1	1.83225e+06	1.35062e+06	2.1059e+06	28473.5
A03_05	1.33759e+06	3.15033e+07	1435.23	31875.5	1.59908e+06	1.19975e+06	1.91541e+06	17987.4
A03_16	405151	1.8347e+07	57269.4	55902.6	470745	579574	520546	12745.1
A03_16	599574	2.79069e+07	42510.1	62368.6	664313	817907	757450	17732.4
A03_17	1.01709e+06	4.13251e+07	55147.6	71257.1	613828	1.47308e+06	1.31443e+06	34578.6
A03_17	964016	3.91216e+07	85487.8	82484.7	591400	1.43924e+06	1.26354e+06	26747.3
A03_42	1.09713e+06	3.56481e+07	2342.03	20217.5	467510	2.5943e+06	3.14149e+06	38687.3
A03_42	1.06962e+06	4.05643e+07	1234.81	20851.4	496641	2.89359e+06	3.98411e+06	40910.2
A03_76	481732	3.13541e+07	25220.5	31825.2	364343	1.48122e+06	2.47018e+06	33512.6
A03_76	395322	3.40102e+07	24910.1	28125.3	373073	1.56624e+06	2.6005e+06	34462.4
A03_77	983289	2.81475e+07	4560.39	30989.7	376517	783917	207605	29551.8
A03_77	1.16075e+06	3.69551e+07	827.87	37168.8	476575	1.00654e+06	362341	45524.2
A03_84	885681	3.59802e+07	1276.97	48190.4	439828	1.08444e+06	486186	15766.7
A03_84	965225	3.78176e+07	1709.8	44162.6	415398	1.14747e+06	493358	22438.9
A04_12	1.27563e+06	3.78966e+07	1147.38	67072.3	533876	1.33555e+06	206625	10104.2
A04_12	1.11509e+06	3.78224e+07	3800.81	56658.7	446872	1.18363e+06	248122	6275.01
A04_21	1.25953e+06	4.002e+07	24033.1	49306.6	1.35593e+06	2.09937e+06	3.25043e+06	45825.5
A04_21	950863	3.43288e+07	33281	48954.6	1.14471e+06	1.91827e+06	2.79643e+06	32010.9
A04_45	1.30598e+06	3.86921e+07	6277.15	57663.5	991149	860537	766278	18080.1
A04_45	1.2253e+06	3.87719e+07	2866.01	57867.2	970156	830001	719078	24072.9
A04_55	1.5879e+06	4.05501e+07	43519.8	58398.2	1.13546e+06	2.72512e+06	872778	30175.4
A04_55	1.57505e+06	4.0702e+07	39834.5	60054.2	1.13397e+06	2.76082e+06	775222	25732
A04_79	959142	4.04383e+07	2221.45	39981	901984	2.77929e+06	3.38052e+06	43010.3
A04_79	911777	4.1743e+07	4145.98	28397.6	923201	3.0321e+06	3.51517e+06	42159.7
A04_81	1.13075e+06	4.46861e+07	4339.54	51702.9	1.41097e+06	2.90297e+06	3.09916e+06	37465.4
A04_81	1.12839e+06	4.1607e+07	1711.93	52190.2	1.468e+06	2.84541e+06	2.87367e+06	40242.4
A04_96	1.26306e+06	3.9269e+07	32079.5	68704.2	2.83591e+06	2.42632e+06	2.55309e+06	38366.5
A04_96	1.3768e+06	4.11907e+07	48301.3	83639.1	3.01284e+06	2.66765e+06	2.90207e+06	50777.5
A05_09	1.15739e+06	4.06121e+07	5886.91	46624.7	1.34982e+06	1.454e+06	844654	44906.5
A05_09	1.11981e+06	3.9387e+07	688.711	42207.6	1.36448e+06	1.44502e+06	835417	38167.7
A05_13	1.03271e+06	4.33302e+07	9550.48	40248.9	1.70072e+06	3.09855e+06	2.37873e+06	34661.2
A05_13	1.15876e+06	4.03625e+07	17536.5	42487.9	1.61392e+06	3.09465e+06	1.93351e+06	41952.4
A05_34	1.13448e+06	3.53536e+07	1892.07	41356	1.54761e+06	1.49725e+06	582197	13811.4
A05_34	1.1042e+06	3.27458e+07	1694.38	54968.2	1.39757e+06	1.41873e+06	607033	10478.7
A05_55	932443	4.42618e+07	2416.04	28169.3	1.14015e+06	2.97144e+06	4.45234e+06	37273.8
A05_55	756105	4.07118e+07	9848.14	27308.2	1.16517e+06	3.28619e+06	4.46719e+06	50110.3
A05_72	1.07325e+06	3.98859e+07	3300.18	22420.1	849020	3.23651e+06	3.78636e+06	38978.8
A05_72	917049	3.68244e+07	5662.82	16448.9	732011	3.03334e+06	3.68e+06	39243.7
A05_84	1.16695e+06	3.67094e+07	30031.1	56449.1	2.23214e+06	1.56517e+06	1.17643e+06	24663.9
A05_84	1.19721e+06	3.68023e+07	27123.5	53099	2.23513e+06	1.58663e+06	1.18408e+06	27115.2
A06_16	1.13719e+06	3.47955e+07	34964.1	71506.6	3.52675e+06	1.1788e+06	1.78592e+06	32271.7
A06_16	1.07921e+06	3.42844e+07	27757.2	70218.9	3.37663e+06	1.17759e+06	1.78034e+06	27775.7
A06_24	683716	3.37849e+07	4677.94	16315.2	505386	1.33172e+06	1.85606e+06	31047
A06_24	921333	3.53703e+07	8302.54	20145.6	544927	1.47267e+06	1.9623e+06	25614
A06_36	1.38274e+06	4.57716e+07	4267.02	49727.6	1.10337e+06	1.98886e+06	1.90406e+06	35706.6
A06_36	1.26363e+06	4.50217e+07	3881.74	34601.7	1.02519e+06	1.9303e+06	1.98854e+06	36642.4
A06_66	1.58649e+06	3.98219e+07	11023.2	48016.6	1.82123e+06	1.51077e+06	779617	21405.6
A06_66	1.53125e+06	3.92267e+07	5775.2	51688.9	1.89788e+06	1.53964e+06	848817	22068.2
A06_73	735292	3.98522e+07	2052.17	19798.4	1.32188e+06	1.67899e+06	1.12377e+06	14686.6
A06_73	641405	3.55806e+07	5263.42	2866.1	1.20914e+06	1.49369e+06	941640	9313.59
A06_92	1.45426e+06	4.04062e+07	5797.42	54661.9	1.02546e+06	874909	520909	8521.36
A06_92	1.40297e+06	3.74853e+07	6472.68	51043.9	919967	829528	435460	12344.2
A07_01	1.40144e+06	3.63553e+07	4650.03	30919.6	1.10733e+06	1.54881e+06	2.16562e+06	48305.5
A07_01	1.44345e+06	3.53391e+07	4652.16	35988.9	1.02416e+06	1.50598e+06	2.10866e+06	56643.9
A07_41	1.09298e+06	3.86851e+07	2573.25	28516.1	784263	2.69474e+06	2.07437e+06	38645.4
A07_41	1.04929e+06	3.7878e+07	9744.35	28967.7	808131	2.59556e+06	1.96709e+06	32967.9
A07_52	1.63545e+06	4.45677e+07	26144.2	43706.7	845736	1.8432e+06	802507	29057
A07_52	1.56468e+06	4.10988e+07	24319.1	38026.4	756111	1.79329e+06	726570	28215.1
A07_84	1.4441e+06	4.38201e+07	16412.7	64282.6	2.62385e+06	1.54061e+06	1.91421e+06	35291.3
A07_84	1.47529e+06	4.15341e+07	26837.9	58056.3	2.51501e+06	1.52351e+06	2.30543e+06	42616.8
A08_02	1.38954e+06	3.71307e+07	12780.3	46164.5	811557	1.77675e+06	2.27375e+06	33892.9
A08_02	1.30177e+06	3.88976e+07	6492.68	43323.5	803533	1.78864e+06	2.80467e+06	40183.3
A08_08	1.43697e+06	3.8661e+07	797.868	34730.2	766067	1.17994e+06	603226	18297.8
A08_08	1.55286e+06	4.07813e+07	2300.88	28436.6	799289	1.27043e+06	414025	12028.3
A08_19	1.77587e+06	3.50619e+07	43271	37716.5	2.19902e+06	1.59476e+06	7.23843e+06	167278
A08_19	1.40228e+06	3.96837e+07	6712.83	42699.2	2.18111e+06	1.53655e+06	3.70017e+06	36191.8
A08_29	1.29579e+06	2.91581e+07	6036.13	29351.9	1.79667e+06	789384	316563	5653.97
A08_29	1.19811e+06	2.64163e+07	5142.58	39881.5	1.6156e+06	684663	297766	8066.29
A08_39	652934	2.81818e+07	5718.03	16129.9	889786	1.07189e+06	1.77212e+06	28221
A08_39	996306	3.31568e+07	4991.75	20674.5	1.04667e+06	1.30771e+06	1.88768e+06	32306.8
A08_49	1.84476e+06	3.24005e+07	4842.24	32973.3	1.06096e+06	762025	232544	7160.25
A08_49	1.67651e+06	2.72677e+07	4003.4	23586	916212	660250	698610	20218.3
A08_62	460261	9.12388e+06	1517.56	7659.99	179835	266452	48069.3	1407.91
A08_62	675663	1.63972e+07	1973.44	13649.5	269482	413778	76328.3	2282.96
A08_71	1.13278e+06	3.59011e+07	2964.2	39324.1	1.16803e+06	1.25585e+06	1.83438e+06	24227.8
A08_71	796175	2.61699e+07	3120.38	25783.5	888290	943023	1.2925e+06	22354.3
A08_72	1.69634e+06	3.88939e+07	5514.84	43437.1	1.28098e+06	2.29535e+06	584606	19707
A08_72	1.68837e+06	3.87472e+07	6336.84	43723.7	1.20017e+06	2.34113e+06	620795	19957.3
A08_80	1.09081e+06	3.45181e+07	7433.42	10455.4	673306	867695	1.13839e+06	15333.3
A08_80	1.03527e+06	3.08209e+07	3022.87	23772.9	642275	833274	1.04124e+06	12920.8
A08_86	1.06725e+06	4.10549e+07	1647.59	27696.9	584273	1.28255e+06	640465	15990.5
A08_86	911420	3.85511e+07	716.405	20807.1	525768	1.1885e+06	556393	13636.5
A08_87	354629	1.76107e+07	4047.98	18185.1	258794	568923	262569	14076.6
A08_87	328218	1.57873e+07	11920.1	16526.2	227223	530032	239176	17893.4
A08_94	1.16955e+06	2.97498e+07	118152	53754.1	1.91161e+06	1.21716e+06	2.67552e+06	37779.4
A08_94	1.15939e+06	2.86247e+07	104844	46188.3	1.83138e+06	1.20166e+06	2.57965e+06	30276.3
A09_02	612817	2.25189e+07	38888.9	28325.5	1.09174e+06	426151	314085	4475.95
A09_02	835392	3.13706e+07	10424.3	17920.9	1.5075e+06	574121	434881	4320.63
A09_12	219990	7.05247e+06	15756.1	4349.85	254112	502310	429194	8360.66
A09_12	383874	1.22635e+07	21129	12439.5	356055	755100	688004	12375.8
A09_23	306123	5.76088e+06	9930.99	9767.87	201589	106826	7155.84	1563.53
A09_23	413956	8.5933e+06	1409.05	10204.1	252641	129727	15541.9	709.467
A10_01	326351	1.42099e+07	47756.9	36381.1	141275	225717	49519.7	1004.4
A10_01	161909	6.99113e+06	10295	18981.7	67961.2	117903	20134.2	1211.67
A10_05	538859	1.60438e+07	1451.88	15731.7	469000	282681	96522.1	2654.8
A10_05	563613	1.7385e+07	1436.27	16855.4	460884	304827	122437	3912.03
A10_09	305673	1.03485e+07	14881.9	20462.6	458726	412005	728377	16201
A10_09	336001	1.02697e+07	2050.88	17051.5	450626	371965	727508	9356.68
A10_38	549085	1.71387e+07	1467.21	18088.2	394088	303841	100873	8168.32
A10_38	439556	1.33379e+07	1485.17	13901.1	304335	235331	67742.4	2676.81
A10_42	579685	1.67282e+07	24876.2	23362.2	198065	902383	149461	8019.76
A10_42	614753	1.7511e+07	17820.5	25599.5	222337	932122	157285	4432.58
A10_47	514216	1.59901e+07	9061.42	19241.4	188900	480457	159840	1683.93
A10_47	608022	1.8727e+07	8508.84	19634.6	218198	567894	182673	2598.89
A10_80	1.22417e+06	2.5195e+07	14834	24715.9	701739	1.2191e+06	703359	19386.8
A10_80	1.34132e+06	2.61477e+07	11418	30727.9	745594	1.33388e+06	757574	22016.3
A10_90	584375	3.44157e+07	2303.23	6756.14	995806	835957	360087	7965.83
A10_90	563713	3.54787e+07	1030.74	13195.9	989331	825942	359649	6619.71
A11_13	422885	1.63321e+07	4209.35	6024.71	200201	770465	1.02426e+06	9888.21
A11_13	267549	1.45124e+07	7634.38	2602.23	174145	698475	941781	10881
A11_37	966088	2.04129e+07	3930.82	23956.6	219754	480890	55491.3	6641.47
A11_37	821675	1.81058e+07	1253.01	7906.3	199660	399402	43880	2261.63
A11_47	598761	4.08242e+07	10863.1	41542.2	3.13824e+06	1.0025e+06	1.98432e+06	23569.5
A11_47	603084	4.16129e+07	3133.6	40103	3.21018e+06	1.05989e+06	2.05659e+06	32347
A11_73	587300	1.8408e+07	1045.13	19172	1.10393e+06	645149	458948	9250.48
A11_73	487966	1.47197e+07	2025.78	9061.15	854856	539316	370823	6662.03
A11_79	593027	2.92736e+07	95888.1	69869.3	1.84385e+06	886360	1.43192e+06	21348.9
A11_79	679755	2.84043e+07	103226	62840.4	1.68387e+06	930409	1.31535e+06	27821.6
A11_81	753330	3.18374e+07	24813	43659.5	369904	1.24479e+06	1.24809e+06	20892.9
A11_81	758358	3.13008e+07	25773.1	37041.8	351164	1.21685e+06	1.2093e+06	21677.7
