# Supplementary material for: Divergent patterns of selection on metabolite levels and gene expression
Source: BMC Ecol Evol. 2021 Sep 29;21:185. doi: 10.1186/s12862-021-01915-5 (PMC8482673; doi:10.1186/s12862-021-01915-5)
Supplement: Supplementary file 9 — Additional file 9: All Metabolite QTL Mapped. [file 12862_2021_1915_MOESM9_ESM.xls]

## Sheet: all_qtls_mapped_9_08_2020
All QTLs mapped
Name: Peak Marker
Round: Round of regression the QTL was mapped in for that trait
LODCutoff: Minimum LOD to be called significant for that metabolite and round of regression
Trait: Trait the QTL was mapped for
Chromosome: chromosome
CI.left: lowest marker position within 1.5 LOD confidence interval
Ci.Right: highest marker position within 1.5 LOD confidence interval
LOD: LOD score for that QTL at the peak marker
Name	Round	LODCutoff	Trait	Chromosome	CI.left	Peak	CI.Right	LOD
chrXII:650212_T/C	1	3.04869	Ergosterol	chrXII	609488	650212	681851	3.20202
chrXV:1044933_G/A	1	2.52668	CDO	chrXV	1018776	1044933	1063895	2.78115
chrIV:795537_C/G	2	2.52766	CDO	chrIV	766886	795537	836028	2.79995
chrXIV:441344_C/CG	1	2.98462	DCD	chrXIV	431063	441344	480472	4.51986
chrXII:650212_T/C	2	3.0008	DCD	chrXII	609488	650212	678817	3.60443
chrXII:678277_G/T	1	3.07302	DCT	chrXII	646705	678277	679180	3.79241
chrXII:650212_T/C	1	3.10217	Lanosterol	chrXII	646705	650212	701540	5.714
chrVIII:121745_A/T	2	3.09316	Lanosterol	chrVIII	118187	121745	124092	5.87133
chrXII:650212_T/C	1	3.16056	Epoxysqualene	chrXII	646705	650212	659350	11.2819
chrV:214893_C/T	2	3.19026	Epoxysqualene	chrV	186149	214893	237481	3.45399
chrIII:40089_G/A	3	3.0232	Epoxysqualene	chrIII	14631	40089	103593	3.12658
chrXII:650212_T/C	1	3.11439	Squalene	chrXII	646705	650212	669897	8.48408
chrXV:165998_A/G	2	3.13414	Squalene	chrXV	147274	165998	197493	3.73847
chrXV:1044933_G/A	1	3.17169	ErgosteroloverCDO	chrXV	1018776	1044933	1063895	3.88364
chrXII:826674_C/T	2	3.14895	ErgosteroloverCDO	chrXII	779222	826674	835800	3.16657
chrXIV:441344_C/CG	1	3.14527	ErgosteroloverDCD	chrXIV	431063	441344	480472	5.32593
chrX:280770_CT/C	2	3.15458	ErgosteroloverDCD	chrX	257035	280770	320612	3.61654
chrXVI:685589_T/A	3	3.12536	ErgosteroloverDCD	chrXVI	656034	685589	697775	3.27958
chrXII:667877_T/C	1	3.16231	ErgosteroloverLanosterol	chrXII	650212	667877	704829	5.82527
chrVIII:121745_A/T	2	3.12586	ErgosteroloverLanosterol	chrVIII	118187	121745	124092	6.33679
chrXII:650212_T/C	1	3.11702	ErgosteroloverEpoxysqualene	chrXII	629974	650212	659350	11.2949
chrV:214893_C/T	2	3.13375	ErgosteroloverEpoxysqualene	chrV	186149	214893	231027	4.12761
chrXII:650212_T/C	1	3.12098	ErgosteroloverSqualene	chrXII	646705	650212	669897	9.73683
chrXV:165998_A/G	2	3.12564	ErgosteroloverSqualene	chrXV	147274	165998	166009	5.74617
chrV:190283_A/G	3	3.04656	ErgosteroloverSqualene	chrV	186149	190283	220108	4.07384
chrI:52939_C/T	4	3.06711	ErgosteroloverSqualene	chrI	33293	52939	64483	4.37836
chrXV:1044933_G/A	1	3.128	ZymosteroloverCDO	chrXV	1018776	1044933	1063895	3.57362
chrXIII:436343_G/A	1	3.05249	ZymosteroloverDCT	chrXIII	390009	436343	469663	3.76056
chrVIII:121733_G/GA	1	3.13351	ZymosteroloverLanosterol	chrVIII	74444	121733	124092	4.64336
chrXII:650212_T/C	2	3.13194	ZymosteroloverLanosterol	chrXII	643838	650212	701540	4.86313
chrV:266991_T/C	3	3.16574	ZymosteroloverLanosterol	chrV	221810	266991	290932	3.78054
chrXII:650212_T/C	1	3.13518	ZymosteroloverEpoxysqualene	chrXII	629974	650212	659350	9.88536
chrV:214893_C/T	2	3.12925	ZymosteroloverEpoxysqualene	chrV	186149	214893	266308	5.02402
chrX:637667_A/T	3	3.05631	ZymosteroloverEpoxysqualene	chrX	623186	637667	661920	4.68044
chrXII:650212_T/C	1	3.10289	ZymosteroloverSqualene	chrXII	643838	650212	669897	8.61973
chrV:214893_C/T	2	3.15593	ZymosteroloverSqualene	chrV	186149	214893	249834	5.03657
chrI:36313_A/G	3	3.08831	ZymosteroloverSqualene	chrI	34308	36313	68621	4.93373
chrXV:147687_G/A	4	3.06813	ZymosteroloverSqualene	chrXV	143229	147687	189231	4.20344
chrXV:1058174_A/G	1	3.14881	CDOoverDCD	chrXV	1018776	1058174	1063895	4.6948
chrXV:1058174_A/G	1	3.15885	CDOoverDCT	chrXV	1018776	1058174	1065815	3.37991
chrI:36313_A/G	1	3.0862	CDOoverSqualene	chrI	33040	36313	68621	4.17003
chrXIV:437955_G/T	1	3.02683	DCDoverDCT	chrXIV	418803	437955	480472	4.06895
chrXV:160403_G/A	2	3.03428	DCDoverDCT	chrXV	132710	160403	201792	3.96677
chrVIII:121733_G/GA	1	3.18728	DCDoverLanosterol	chrVIII	118187	121733	124092	7.7159
chrXIV:441344_C/CG	2	3.16411	DCDoverLanosterol	chrXIV	418803	441344	480472	3.82357
chrX:281003_T/C	3	3.15013	DCDoverLanosterol	chrX	272191	281003	294588	4.50371
chrXIV:441344_C/CG	1	3.13516	DCDoverEpoxysqualene	chrXIV	437955	441344	480472	6.06199
chrXII:666390_G/C	2	3.16046	DCDoverEpoxysqualene	chrXII	617208	666390	701540	4.40065
chrX:660402_A/G	3	3.1245	DCDoverEpoxysqualene	chrX	633487	660402	684047	4.82975
chrXII:650212_T/C	1	3.07584	DCDoverSqualene	chrXII	629974	650212	675394	6.44493
chrX:637667_A/T	2	3.12203	DCDoverSqualene	chrX	637667	637667	661920	3.58796
chrXV:155276_A/T	3	3.11859	DCDoverSqualene	chrXV	147687	155276	197493	3.72375
chrVIII:121733_G/GA	1	3.10894	DCToverLanosterol	chrVIII	77502	121733	124092	5.69291
chrXV:194198_T/C	2	3.12184	DCToverLanosterol	chrXV	154073	194198	197493	5.61615
chrXII:643838_G/A	1	3.09033	DCToverEpoxysqualene	chrXII	617208	643838	669897	4.67761
chrI:52939_C/T	2	3.07578	DCToverEpoxysqualene	chrI	33040	52939	68621	3.46199
chrXV:165998_A/G	1	3.10415	DCToverSqualene	chrXV	154073	165998	197493	6.09148
chrXII:650212_T/C	2	3.10055	DCToverSqualene	chrXII	613464	650212	669897	4.86027
chrI:52939_C/T	3	3.09596	DCToverSqualene	chrI	35128	52939	60774	5.48227
chrXII:643838_G/A	1	3.15021	LanosteroloverEpoxysqualene	chrXII	617208	643838	661750	4.90829
chrXII:650212_T/C	1	3.12754	LanosteroloverSqualene	chrXII	629974	650212	661750	7.31519
chrXV:165998_A/G	2	3.13931	LanosteroloverSqualene	chrXV	147274	165998	166009	4.36351
chrI:52939_C/T	3	3.03039	LanosteroloverSqualene	chrI	35128	52939	68621	3.97566
chrIX:243933_C/T	4	3.15223	LanosteroloverSqualene	chrIX	219192	243933	258345	4.00578
chrXV:165998_A/G	1	3.08953	EpoxysqualeneoverSqualene	chrXV	147687	165998	197493	6.09931
chrV:18609_T/C	2	3.05865	EpoxysqualeneoverSqualene	chrV	10202	18609	27260	3.60378
chrI:52939_C/T	3	3.05964	EpoxysqualeneoverSqualene	chrI	33040	52939	60774	3.13363
