# Supplementary material for: Divergent patterns of selection on metabolite levels and gene expression
Source: BMC Ecol Evol. 2021 Sep 29;21:185. doi: 10.1186/s12862-021-01915-5 (PMC8482673; doi:10.1186/s12862-021-01915-5)
Supplement: Supplementary file 10 — Additional file 10: Normalized Peak Metabolite Levels for Parental Strain Replicates. [file 12862_2021_1915_MOESM10_ESM.xls]

## Sheet: founder_phenos
	BY1_Rep1	BY1_Rep2	BY2_Rep1	BY2_Rep2	BY3_Rep1	BY3_Rep2	RM1_Rep1	RM1_Rep2	RM2_Rep1	RM2_Rep2	RM3_Rep1	RM3_Rep2
Zymosterol	758395	710833	789726	773015	679711	784019	752466	767038	770636	834047	701875	598515
Ergosterol	3.38308e+07	3.11541e+07	3.568e+07	3.40827e+07	3.17293e+07	3.48021e+07	3.73659e+07	3.79254e+07	3.78438e+07	4.04224e+07	4.16017e+07	3.62194e+07
CDO	4000.79	776.965	632.504	3301.99	1313.28	1057.95	16353.2	16559.9	50454.4	39834.6	31371.3	36141.7
DCT	51033.4	36597.2	52069.8	48158.3	42439.3	51245	58272.9	61266	59887.4	64706.4	51336.9	48374.8
DCD	870574	776535	1.11135e+06	1.03745e+06	863495	910060	3.02117e+06	2.8992e+06	3.14935e+06	3.37547e+06	4.53757e+06	3.92609e+06
Lanosterol	882320	789370	835969	785887	693579	766054	1.60171e+06	1.63392e+06	1.61346e+06	1.75953e+06	1.85061e+06	1.62752e+06
Squalene	339943	309847	206375	205175	224870	256183	2.69942e+06	2.76911e+06	3.07941e+06	3.26782e+06	4.68746e+06	4.18563e+06
Epoxysqualene	10989	7455.19	4916.16	4666.42	7595.97	7796.82	55535.9	49226.3	58608	58417	62277.5	54955.3
