# Supplementary material for: Divergent patterns of selection on metabolite levels and gene expression
Source: BMC Ecol Evol. 2021 Sep 29;21:185. doi: 10.1186/s12862-021-01915-5 (PMC8482673; doi:10.1186/s12862-021-01915-5)
Supplement: Supplementary file 11 — Additional file 11: Strain Growth and Metabolite Extraction Information. [file 12862_2021_1915_MOESM11_ESM.xls]

## Sheet: Sheet1
Experiment ID No.	Which Kruglyak plate?	Location on Kruglyak Plate (#)	Location on Kruglyak Plate	Location on New Plate	OD at time of collection	Scientist collecting	Collection Batch	Metabolites extracted?	Notes				#	location
1	A01	18	0	A1	0.671	RA	3	Y					1	A1
2	A01	19	0	B1	0.524	RA	3	Y					2	A2
3	A01	27	0	C1	0.634	RA	3	Y					3	A3
4	A01	35	0	D1	0.695	RA	3	Y					4	A4
5	A01	94	#N/A	E1	0.59	RA	3	Y					5	A5
6	A02	9	0	F1	0.514	RA	3	Y					6	A6
7	A02	16	0	G1	0.702	RA	3	Y					7	A7
8	A02	27	0	H1	0.596	RA	3	Y					8	A8
9	A02	34	0	A2	0.665	RA	4	Y					9	A9
10	A02	38	0	B2	0.785	RA	4	N	Discarded replicate B2-2 due to error in extraction				10	A10
11	A02	49	0	C2	0.591	RA	11	Y					11	A11
12	A02	70	0	D2	0.594	RA	4	Y					12	A12
13	A02	76	0	E2	0.608	RA	4	Y					13	B1
14	A02	79	0	F2	0.547	NMK	14	Y					14	B2
15	A03	5	0	G2	0.522	RA	11	Y					15	B3
16	A03	16	0	H2	0.653	RA	4	Y					16	B4
17	A03	17	0	A3	0.61	RA	1	Y					17	B5
18	A03	42	0	B3	0.639	RA	1	Y					18	B6
19	A03	76	0	C3	0.522	RA	3	Y					19	B7
20	A03	77	0	D3	0.567	RA	1	Y					20	B8
21	A03	84	#N/A	E3	0.657	RA	1	Y					21	B9
22	A04	12	0	F3	0.679	RA	1	Y					22	B10
23	A04	21	0	G3	0.632	RA	1	Y					23	B11
24	A04	45	0	H3	0.635	RA	3	Y					24	B12
25	A04	55	0	A4	0.83	NMK	2	Y					25	C1
26	A04	79	0	B4	0.72	NMK	2	Y					26	C2
27	A04	81	#N/A	C4	0.719	NMK	2	Y					27	C3
28	A04	96	#N/A	D4	0.696	NMK	2	Y					28	C4
29	A05	9	0	E4	0.752	NMK	2	Y					29	C5
30	A05	13	0	F4	0.779	NMK	2	Y					30	C6
31	A05	34	0	G4	0.662	NMK	2	Y					31	C7
32	A05	55	0	H4	0.735	NMK	2	Y					32	C8
33	A05	72	0	A5	0.581	NMK	5	Y					33	C9
34	A05	84	#N/A	B5	0.629	RA	11	Y					34	C10
35	A06	16	0	C5	0.634	RA	11	Y					35	C11
36	A06	24	0	D5	0.611	RA	11	Y					36	C12
37	A06	36	0	E5	0.73	NMK	5	Y					37	D1
38	A06	66	0	F5	0.74	NMK	5	Y					38	D2
39	A06	73	0	G5	0.566	NMK	14	Y					39	D3
40	A06	92	#N/A	H5	0.625	NMK	5	Y					40	D4
41	A07	1	0	A6	0.553	NMK	6	Y					41	D5
42	A07	41	0	B6	0.669	NMK	6	Y					42	D6
43	A07	52	0	C6	0.768	NMK	6	Y					43	D7
44	A07	84	#N/A	D6	0.793	NMK	6	Y					44	D8
45	A08	2	0	E6	0.514	NMK	6	Y					45	D9
46	A08	8	0	F6	0.755	NMK	6	Y					46	D10
47	A08	19	0	G6	0.589	NMK	6	Y					47	D11
48	A08	29	0	H6	0.583	NMK	6	Y					48	D12
49	A08	39	0	A7	0.614	RA	8	Y					49	E1
50	A08	49	0	B7	0.652	RA	8	Y					50	E2
51	A08	62	0	C7	0.743	RA	8	Y					51	E3
52	A08	71	0	D7	0.65	RA	8	Y					52	E4
53	A08	72	0	E7	0.655	RA	8	Y					53	E5
54	A08	80	0	F7	0.63	RA	8	Y					54	E6
55	A08	86	#N/A	G7	0.724	RA	8	Y					55	E7
56	A08	87	#N/A	H7	0.617	RA	8	Y					56	E8
57	A08	94	#N/A	A8	0.626	RA	9	Y					57	E9
58	A09	2	0	B8	0.648	RA	9	Y					58	E10
59	A09	12	0	C8	unknown	RA	9	Y					59	E11
60	A09	23	0	D8	unknown	RA	9	Y					60	E12
61	A10	1	0	E8	0.61	RA	9	Y					61	F1
62	A10	5	0	F8	unknown	RA	9	Y					62	F2
63	A10	9	0	G8	unknown	RA	9	Y					63	F3
64	A10	38	0	H8	0.577	RA	9	Y					64	F4
65	A10	42	0	A9	0.611	RA	10	Y					65	F5
66	A10	47	0	B9	0.646	RA	10	Y					66	F6
67	A10	80	0	C9	0.666	RA	10	Y					67	F7
68	A10	90	#N/A	D9	0.704	NMK	12	Y					68	F8
69	A11	13	0	E9	0.613	RA	10	Y					69	F9
70	A11	37	0	F9	0.649	RA	10	Y					70	F10
71	A11	47	0	G9	0.78	NMK	12	Y					71	F11
72	A11	73	0	H9	0.604	RA	10	Y					72	F12
73	A11	79	0	A10	0.618	RA	11	Y					73	G1
74	A11	81	#N/A	B10	0.639	RA	11	Y					74	G2
75	BY			C10	0.606	NMK	12	Y					75	G3
76	BY			D10	0.62	NMK	12	Y					76	G4
77	BY			E10	0.638	NMK	12	Y					77	G5
78	RM			F10	0.64	NMK	12	Y					78	G6
79	RM			G10	0.636	NMK	12	Y					79	G7
80	RM			H10	0.586	NMK	12	Y					80	G8
