# Supplementary material for: Divergent patterns of selection on metabolite levels and gene expression
Source: BMC Ecol Evol. 2021 Sep 29;21:185. doi: 10.1186/s12862-021-01915-5 (PMC8482673; doi:10.1186/s12862-021-01915-5)
Supplement: Supplementary file 12 — Additional file 12: Normalized and Unnormalized Peak Areas for Metabolite Levels. [file 12862_2021_1915_MOESM12_ESM.xls]

## Sheet: targeted
row ID	row m/z	row retention time	row identity (main ID)	001_A01-1.mzXML Peak area	001_A01-2.mzXML Peak area	002_B01-1.mzXML Peak area	002_B01-2.mzXML Peak area	003_C01-1.mzXML Peak area	003_C01-2.mzXML Peak area	004_D01-1.mzXML Peak area	004_D01-2.mzXML Peak area	005_E01-1.mzXML Peak area	005_E01-2.mzXML Peak area	006_F01-1.mzXML Peak area	006_F01-2.mzXML Peak area	007_G01-1.mzXML Peak area	007_G01-2.mzXML Peak area	008_H01-1.mzXML Peak area	008_H01-2.mzXML Peak area	009_A02-1.mzXML Peak area	009_A02-2.mzXML Peak area	010_B02-1.mzXML Peak area	011_C02-1.mzXML Peak area	011_C02-2.mzXML Peak area	012_D02-1.mzXML Peak area	012_D02-2.mzXML Peak area	013_E02-1.mzXML Peak area	013_E02-2.mzXML Peak area	014_F02-1.mzXML Peak area	014_F02-2.mzXML Peak area	015_G02-1.mzXML Peak area	015_G02-2.mzXML Peak area	016_H02-1.mzXML Peak area	016_H02-2.mzXML Peak area	017_A03-1.mzXML Peak area	017_A03-2.mzXML Peak area	018_B03-1.mzXML Peak area	018_B03-2.mzXML Peak area	019_C03-1.mzXML Peak area	019_C03-2.mzXML Peak area	020_D03-1.mzXML Peak area	020_D03-2.mzXML Peak area	021_E03-1.mzXML Peak area	021_E03-2.mzXML Peak area	022_F03-1.mzXML Peak area	022_F03-2.mzXML Peak area	023_G03-1.mzXML Peak area	023_G03-2.mzXML Peak area	024_H03-1.mzXML Peak area
Not Normalized
1	367.336	6.92972	Zymosterol	833352	767800	740074	602473	1.94887e+06	2.08938e+06	1.35724e+06	930539	1.14902e+06	1.056e+06	772868	620315	2.09133e+06	1.6444e+06	686134	757219	1.37849e+06	1.42778e+06	1.57838e+06	986096	728762	633536	761188	1.3902e+06	1.13849e+06	809897	753652	956162	960114	281824	350540	934572	972476	928442	943379	348561	289304	988571	937921	941604	907357	1.06975e+06	996320	1.0925e+06	829172	1.47304e+06
2	379.336	7.13667	Ergosterol	3.4467e+07	3.15978e+07	2.46901e+07	2.28907e+07	2.88661e+07	3.19603e+07	4.21631e+07	3.0607e+07	3.43371e+07	2.95947e+07	2.90722e+07	2.7657e+07	4.26797e+07	3.48984e+07	2.23363e+07	2.72933e+07	3.45034e+07	3.58047e+07	3.4017e+07	2.83003e+07	2.76146e+07	2.51118e+07	2.90907e+07	3.43262e+07	2.75458e+07	3.77016e+07	3.7185e+07	2.04662e+07	2.26129e+07	1.27622e+07	1.63157e+07	3.79724e+07	3.94649e+07	3.0167e+07	3.57768e+07	2.26865e+07	2.48893e+07	2.82987e+07	2.98607e+07	3.82521e+07	3.55504e+07	3.17803e+07	3.37939e+07	3.4713e+07	2.99355e+07	4.36416e+07
3	383.331	7.461	CDO	13186.4	6869.23	3365.28	7825.53	3909.03	1488.93	3273.79	10593.8	15858	11666	5348.28	1944.8	30432.9	30077.7	9244.45	13218.2	86339.5	76100	61712.9	17016.1	17677.5	2019.72	2612.64	14613.5	15696.6	10562	5665.3	2586.95	1030.2	39836.8	24853.5	50673.5	86238	1981.93	1089.08	18248.5	18229.7	4584.89	668.942	1357.6	1607.29	962.194	3395.98	20846.1	29021.7	7080.13
4	393.35	7.42802	DCT	38628	30880.5	37681.7	32315.1	43262.2	39722.8	69723	49099	49406.8	32572.4	26148.2	28170.6	95977.1	76347.7	23166.2	19957.8	52338	42957	38596.5	34726.1	26778.5	26346.6	28508.5	43166.3	35809	26006.2	20093.7	21420	22880.1	38886	36463.7	65476	83208.6	17108.9	18390.4	23027.4	20582.6	31156.1	30033.4	51233.2	41515	56247.1	50623.9	42768.1	42689.4	65039.9
5	395.367	7.81646	DCD	553838	502878	730678	655474	731858	777886	719579	496974	1.14718e+06	1.04098e+06	875958	790118	2.22614e+06	1.64847e+06	554290	612165	849822	920388	1.09685e+06	1.5321e+06	1.50827e+06	541347	646754	1.92183e+06	1.56636e+06	736762	729302	1.12458e+06	1.14781e+06	327452	388390	564028	596590	395628	438026	263624	273022	378540	385086	467600	390494	447711	399276	1.17612e+06	998211	1.11794e+06
6	409.383	7.95515	Lanosterol	2.02692e+06	1.82666e+06	530161	488404	644389	722974	1.32509e+06	954751	1.07264e+06	975111	1.65715e+06	1.51391e+06	1.14646e+06	926761	661035	734110	607792	647754	795951	956927	963039	738262	882136	2.08807e+06	1.7413e+06	2.37579e+06	2.29955e+06	828973	861175	403154	478188	1.35357e+06	1.45187e+06	2.19541e+06	2.55208e+06	1.07175e+06	1.1462e+06	788128	813310	1.15291e+06	1.07868e+06	1.12e+06	1.05756e+06	1.82097e+06	1.67277e+06	970617
7	411.398	10.8968	Squalene	1.25518e+06	1.19818e+06	823114	753509	206831	225835	357784	226070	1.14069e+06	885820	1.89604e+06	1.95534e+06	547440	431669	2.12578e+06	2.65561e+06	221230	251765	379878	1.57253e+06	1.47026e+06	556108	654483	1.90959e+06	1.6331e+06	3.45039e+06	3.39208e+06	1.29254e+06	1.37487e+06	362093	442842	1.20779e+06	1.27463e+06	2.65847e+06	3.5139e+06	1.78732e+06	1.9031e+06	208720	292782	516885	463780	173276	221694	2.8194e+06	2.43855e+06	864301
8	427.393	8.53862	Epoxysqualene	20949.6	22901.2	16514.4	20271.4	8314.3	9907.69	24022.2	16266.4	19779.4	24216	21724	20901.1	30338.2	24824	27627.8	30313.3	15151.8	17885.5	8026.9	23102.8	23633.6	8148.24	10833.1	31976.7	25091.7	40185.9	38372.8	17476.2	12911.3	8865.54	10367.2	31773.2	26982	32738.9	36081.9	24248.3	25220.2	29710.5	36784.8	16762.3	21093.7	8473.46	5606.66	39748.7	27914.1	20392.9
			Normalization Factor	1.07592	0.960177	0.715672	0.73094	0.918316	0.878583	0.992942	0.799892	0.787199	0.849355	0.874041	0.724316	0.98834	0.920187	0.705736	0.782773	0.835397	0.845426	0.933959	0.758458	0.798693	0.826196	0.825965	0.889736	0.752861	0.926678	1.01651	0.61377	0.717795	0.695603	0.584649	0.91887	1.00878	0.846244	0.881977	0.723558	0.731819	1.00537	0.808028	1.06314	0.940048	0.838604	0.893489	0.867392	0.872021	1.12792
Normalized
1	367.336	6.92972	Zymosterol	774549	799645	1.0341e+06	824245	2.12222e+06	2.37812e+06	1.36689e+06	1.16333e+06	1.45964e+06	1.24329e+06	884247	856414	2.116e+06	1.78703e+06	972225	967355	1.6501e+06	1.68882e+06	1.68999e+06	1.30013e+06	912444	766811	921574	1.56248e+06	1.51222e+06	873979	741409	1.55785e+06	1.33759e+06	405151	599574	1.01709e+06	964016	1.09713e+06	1.06962e+06	481732	395322	983289	1.16075e+06	885681	965225	1.27563e+06	1.11509e+06	1.25953e+06	950863	1.30598e+06
2	379.336	7.13667	Ergosterol	3.2035e+07	3.29083e+07	3.44992e+07	3.13168e+07	3.14337e+07	3.63771e+07	4.24628e+07	3.8264e+07	4.36193e+07	3.48437e+07	3.32618e+07	3.81836e+07	4.31832e+07	3.79254e+07	3.16497e+07	3.48674e+07	4.13018e+07	4.23511e+07	3.64224e+07	3.73129e+07	3.45748e+07	3.03945e+07	3.52203e+07	3.85802e+07	3.65882e+07	4.06847e+07	3.65809e+07	3.3345e+07	3.15033e+07	1.8347e+07	2.79069e+07	4.13251e+07	3.91216e+07	3.56481e+07	4.05643e+07	3.13541e+07	3.40102e+07	2.81475e+07	3.69551e+07	3.59802e+07	3.78176e+07	3.78966e+07	3.78224e+07	4.002e+07	3.43288e+07	3.86921e+07
3	383.331	7.461	CDO	12256	7154.13	4702.27	10706.1	4256.74	1694.7	3297.06	13244.1	20144.8	13735.1	6119.02	2685.02	30792	32686.5	13099	16886.3	103351	90013.8	66076.6	22435.1	22133.1	2444.6	3163.13	16424.5	20849.3	11397.7	5573.27	4214.85	1435.23	57269.4	42510.1	55147.6	85487.8	2342.03	1234.81	25220.5	24910.1	4560.39	827.87	1276.97	1709.8	1147.38	3800.81	24033.1	33281	6277.15
4	393.35	7.42802	DCT	35902.3	32161.3	52652.2	44210.4	47110.4	45212.3	70218.6	61382	62762.7	38349.6	29916.4	38892.7	97109.4	82969.8	32825.6	25496.3	62650.4	50811.1	41325.6	45785.1	33528	31889	34515.4	48515.9	47563.9	28063.9	19767.3	34899.1	31875.5	55902.6	62368.6	71257.1	82484.7	20217.5	20851.4	31825.2	28125.3	30989.7	37168.8	48190.4	44162.6	67072.3	56658.7	49306.6	48954.6	57663.5
5	395.367	7.81646	DCD	514759	523735	1.02097e+06	896755	796957	885387	724694	621302	1.45729e+06	1.22561e+06	1.00219e+06	1.09085e+06	2.2524e+06	1.79146e+06	785406	782047	1.01727e+06	1.08867e+06	1.17441e+06	2.02002e+06	1.88842e+06	655228	783028	2.16e+06	2.08054e+06	795057	717454	1.83225e+06	1.59908e+06	470745	664313	613828	591400	467510	496641	364343	373073	376517	476575	439828	415398	533876	446872	1.35593e+06	1.14471e+06	991149
6	409.383	7.95515	Lanosterol	1.8839e+06	1.90243e+06	740788	668187	701707	822886	1.33451e+06	1.1936e+06	1.3626e+06	1.14806e+06	1.89597e+06	2.09012e+06	1.15999e+06	1.00714e+06	936660	937832	727549	766186	852233	1.26167e+06	1.20577e+06	893568	1.06801e+06	2.34684e+06	2.31291e+06	2.56377e+06	2.2622e+06	1.35062e+06	1.19975e+06	579574	817907	1.47308e+06	1.43924e+06	2.5943e+06	2.89359e+06	1.48122e+06	1.56624e+06	783917	1.00654e+06	1.08444e+06	1.14747e+06	1.33555e+06	1.18363e+06	2.09937e+06	1.91827e+06	860537
7	411.398	10.8968	Squalene	1.16662e+06	1.24787e+06	1.15013e+06	1.03088e+06	225229	257044	360327	282626	1.44905e+06	1.04293e+06	2.16928e+06	2.69957e+06	553899	469111	3.01215e+06	3.39256e+06	264820	297797	406739	2.07333e+06	1.84084e+06	673095	792386	2.14625e+06	2.1692e+06	3.7234e+06	3.33697e+06	2.1059e+06	1.91541e+06	520546	757450	1.31443e+06	1.26354e+06	3.14149e+06	3.98411e+06	2.47018e+06	2.6005e+06	207605	362341	486186	493358	206625	248122	3.25043e+06	2.79643e+06	766278
8	427.393	8.53862	Epoxysqualene	19471.4	23851.1	23075.4	27733.3	9053.86	11276.9	24192.9	20335.7	25126.2	28511.1	24854.7	28856.3	30696.1	26977.1	39147.4	38725.6	18137.3	21155.6	8594.49	30460.3	29590.3	9862.36	13115.7	35939.6	33328.5	43365.6	37749.4	28473.5	17987.4	12745.1	17732.4	34578.6	26747.3	38687.3	40910.2	33512.6	34462.4	29551.8	45524.2	15766.7	22438.9	10104.2	6275.01	45825.5	32010.9	18080.1
[truncated: 113 more columns]
